# Supplementary material for: A Theoretical Model: Elastic Analysis of the Evolution of the Crypt Opening Between the Fundic Gland and the Pyloric Gland
Source: Front Physiol. 2018 Oct 2;9:1388. doi: 10.3389/fphys.2018.01388 (PMC6190854; doi:10.3389/fphys.2018.01388)
Supplement: Supplementary file 1 [file Presentation_1.ZIP]

Archive with 2 entries (2 files):
- extended mathematical analysis procedure.docx
- figure S1.docx
